# Supplementary material for: Analysis of In Vivo Plant Volatiles Using Active Sampling and TD-GC×GC-TOFMS
Source: Metabolites. 2024 Nov 14;14(11):623. doi: 10.3390/metabo14110623 (PMC11596084; doi:10.3390/metabo14110623)
Supplement: Supplementary file 1 [file metabolites-14-00623-s001.zip]

Archive with 2 entries (2 files):
- SupplementaryInformation.pdf
- SupplementaryInformationPeakTables.xlsx
