# Supplementary material for: Analysis of In Vivo Plant Volatiles Using Active Sampling and TD-GC×GC-TOFMS
Source: Metabolites. 2024 Nov 14;14(11):623. doi: 10.3390/metabo14110623 (PMC11596084; doi:10.3390/metabo14110623)
Supplement: Supplementary file 1 [file metabolites-14-00623-s001.zip › SupplementaryInformationPeakTables.xlsx]

## Sheet: Mint TD
Peak ID	Compound Name	Retention I (min)	Retention II (s)	Peak Area	LRI I	Library RI	MS Match Factor
1	D-Carvone	27.83	1.82	1003978079	1272.75	1246	916
2	Limonene	20.9	1.07	248819287	1043.81	1037	919
3	Eucalyptol	21.05	1.2	139995663	1048.31	1032	899
4	Caryophyllene	32.82	1.25	135347405	1459.41	1419	928
5	(1R,2S,6S,7S,8S)-8-Isopropyl-1-methyl-3-methylenetricyclo[4.4.0.02,7]decane-rel-	34.36	1.34	85289374	1521.2	1432	904
6	(-)-β-Bourbonene	31.83	1.16	64451592	1420.28	1384	879
7	3-Octanol	19.58	1.03	57250367	1003.36	993	892
8	β-Myrcene	19.47	0.95	45595521	999.99	988	899
9	cis-Dihydrocarvone	26.33	1.66	68004356	1219.48	1201	896
10	p-Cymene	20.75	1.24	44881894	1039.32	1026	899
11	(1R,2S,6S,7S,8S)-8-Isopropyl-1-methyl-3-methylenetricyclo[4.4.0.02,7]decane-rel-	33.88	1.3	37639074	1501.51	1432	883
12	Camphene	17.64	0.94	40675527	950.33	952	914
13	α-Pinene	21.01	1.02	20771400	1047.18	937	861
14	Cyclohexanol, 2-methyl-5-(1-methylethenyl)-	26.22	1.46	41351728	1215.58	1196	885
15	Copaene	33.4	1.26	33841405	1482.6	1376	871
16	β-Pinene	18.99	1.03	31868696	987.08	971	885
17	Benzene, 1-methyl-4-(1-methylethenyl)-	22.88	1.45	22380277	1104.81	1090	886
18	Bicyclo[3.1.1]heptane, 6,6-dimethyl-2-methylene-, (1S)-	19.18	1.07	27008401	992.05		910
19	Linalool	23.06	1.15	18027920	1110.84	1105	900
20	Humulene	33.7	1.32	22364437	1494.19	1454	869
21	(-)-Dihydrocarvyl acetate	29.92	1.31	20585617	1348.67	1330	856
22	Patchoulene	34.72	1.38	25326137	1536.35	1467	864
23	β-Guaiene	32.49	1.17	16071688	1446.37	1490	871
24	Bicyclo[2.2.1]heptane, 2,2-dimethyl-3-methylene-, (1S)-	18.19	1.02	22397517	965.23		884
25	Cyclohexanone, 5-methyl-2-(1-methylethyl)-	25.01	1.46	13257312	1174.69	1169	894
26	Bicyclo[3.1.0]hexan-2-ol, 2-methyl-5-(1-methylethyl)-, (1α,2β,5α)-	22.18	1.21	11243892	1083.14	1070	883
27	3-Octanol, acetate	23.69	0.97	11349119	1131.32	1123	894
28	trans-Calamenene	35.31	1.51	12427730	1560.6	1529	864
29	γ-Terpinene	21.38	1.02	10366777	1058.42	1060	825
30	(1R,2S,6S,7S,8S)-8-Isopropyl-1-methyl-3-methylenetricyclo[4.4.0.02,7]decane-rel-	33	1.22	10462684	1466.66	1432	892
31	2-Carene	22.84	1.16	9664859	1103.61	1001	861
32	2-Carene	20.46	1.07	8932227	1030.33	1001	845
33	Hexane, 1-chloro-5-methyl-	20.06	1.08	13882010	1017.97		726
34	2-Cyclohexen-1-ol, 2-methyl-5-(1-methylethenyl)-, acetate, (1R-trans)-	30.87	1.4	7532720	1383.78		824
35	3-Carene	21.85	1.13	6316833	1073.03	1011	834
36	Naphthalene, 1,2,3,4,4a,5,6,8a-octahydro-7-methyl-4-methylene-1-(1-methylethyl)-, (1α,4aβ,8aα)-	35.09	1.35	6381205	1551.51	1513	863
37	trans-Carveol	26.95	1.57	10309085	1241.57	1217	849
38	L-α-Terpineol	26.11	1.47	6158524	1211.69	1190	856
39	Naphthalene, 1,2,4a,5,6,8a-hexahydro-4,7-dimethyl-1-(1-methylethyl)-,[1R-(1α,4aα,8aα)]-	35.64	1.36	6293421	1574.23		837
40	D-Carvone	27.87	0.03	27010826	1274.05	1246	901
41	2-Cyclohexen-1-ol, 2-methyl-5-(1-methylethenyl)-, cis-	27.35	1.59	7932263	1255.86	1229	856
42	Carvone oxide, cis-	28.67	1.89	7488815	1302.74	1263	749
43	(1R,2S,6S,7S,8S)-8-Isopropyl-1-methyl-3-methylenetricyclo[4.4.0.02,7]decane-rel-	34.03	1.32	5333825	1507.57	1432	908
44	Naphthalene, 1,2,4a,5,8,8a-hexahydro-4,7-dimethyl-1-(1-methylethyl)-, [1S-(1α,4aβ,8aα)]-	35.24	1.31	3921688	1557.57	1518	834
45	cis-3-Hexenyl isovalerate	27.17	1.1	5479668	1249.37	1238	793
46	Geranyl vinyl ether	22.33	1.17	6186641	1087.63		800
47		19.98	0.98	6358548	1015.72		672
48	3-hydroxy-2-methyl-5-(prop-1-en-2-yl)cyclohexanone	28.31	1.82	4912993	1289.65		807
49	cis-p-mentha-1(7),8-dien-2-ol	24.46	1.42	4780402	1156.62		792
50	2H-3,9a-Methano-1-benzoxepin, octahydro-2,2,5a,9-tetramethyl-, [3R-(3α,5aα,9α,9aα)]-	35.49	1.56	3866630	1568.17	1496	866
51	Linalool	23.17	1.18	9999686	1114.45	1099	757
52	(1R,2S,4R)-2,7,7-Trimethylbicyclo[2.2.1]heptan-2-ol	25.41	1.49	7721757	1187.94		786
53	2-Cyclopenten-1-one, 3-methyl-2-(2-pentenyl)-, (Z)-	32.01	1.97	6260109	1427.53	1395	825
54	Ylangene	31.5	1.1	5880889	1407.24	1372	859
55	3-Nonanol	22.88	1.03	2917388	1104.81	1095	785
56	Bicyclo[2.2.2]octa-2,5-diene, 1,2,3,6-tetramethyl-	28.78	2.06	5001136	1306.8		711
57	(-)-Carvone	27.87	0.62	5037510	1274.05	1245	875
58	α-Pinene	17.34	0.89	2720066	942.38	936	825
59	Carvone	27.9	0.26	14298042	1275.35	1242	873
60		16.21	1.03	3891199	911.59		696
61	Cyclohexanone, 2-methyl-5-(1-methylethenyl)-	26.58	1.74	2783986	1228.58	1177	858
62	Tricyclo[2.2.1.0(2,6)]heptane, 1,7,7-trimethyl-	17.23	0.92	2384185	939.4	925	857
63	Ylangene	34.1	1.28	2854619	1510.6	1372	881
64	Dodecanoic acid, 3-hydroxy-	26.29	1.17	2294466	1218.18		756
65	(-)-Carvone	27.87	1.1	3185396	1274.05	1245	839
66	1-Dodecanol, 3,7,11-trimethyl-	26.22	0.69	1401806	1215.58	1571	752
67	5-Hepten-2-one, 6-methyl-	19.32	1.36	2015858	996.02	986	805
68	Bicyclo[3.1.0]hexan-2-ol, 2-methyl-5-(1-methylethyl)-, (1α,2β,5α)-	25.74	1.43	3183543	1198.79	1070	731
69	(3S,3aR,3bR,4S,7R,7aR)-4-Isopropyl-3,7-dimethyloctahydro-1H-cyclopenta[1,3]cyclopropa[1,2]benzen-3-ol	37.62	1.55	2169039	1659.67	1515	824
70		20.68	0.99	2715907	1037.07	1040	696
71	(1R,2S,4R)-2,7,7-Trimethylbicyclo[2.2.1]heptan-2-ol	22.44	1.17	4060876	1091		726
72	(1R,2S,4R)-2,7,7-Trimethylbicyclo[2.2.1]heptan-2-ol	23.21	1.28	1946464	1115.66		708
73	Bicyclo[2.2.1]heptane, 7,7-dimethyl-2-methylene-	16.57	0.87	1984201	921.52	950	796
74	6,6-Dimethylcycloocta-2,4-dienone	25.34	1.69	3182911	1185.53		765
75	Carvone	28.78	1.56	6749660	1306.8	1242	830
76	(1R,2S,6S,7S,8S)-8-Isopropyl-1-methyl-3-methylenetricyclo[4.4.0.02,7]decane-rel-	34.32	0.97	5585593	1519.69	1432	881
77	Cyclohexanone, 2-methyl-5-(1-methylethenyl)-	26.33	1.91	2884826	1219.48	1177	765
78	Levomenthol	25.56	1.32	1846747	1192.76	1175	801
79		27.32	1.02	2002250	1254.56	1298	637
80	7-epi-cis-sesquisabinene hydrate	31.06	1.13	2519692	1390.54		740
81	Geranyl vinyl ether	25.23	1.27	1440738	1181.92		813
82		15.73	0.76	1108202	898.52	1338	642
83	Cyclohexanone, 5-methyl-2-(1-methylethyl)-	25.12	1.43	1465387	1178.31	1169	802
84	β-Acorenol	30.95	1.13	1503417	1386.49	1649	734
85	Ylangene	34.21	1.29	1380446	1515.14	1372	865
86		19.58	1.63	942859	1003.36	993	678
87	Carvone	27.94	2.05	1760741	1276.65	1242	818
88	Bicyclo[2.2.1]heptane, 7,7-dimethyl-2-methylene-	17.82	0.98	1844921	955.3	950	734
89	Carveol	24.13	1.22	1392943	1145.78	1219	777
90	(1S-(1Alpha,2alpha,4beta))-1-isopropenyl-4-methyl-1,2-cyclohexanediol	25.7	1.71	1820226	1197.58		755
91		19.69	0.67	1019952	1006.73	1313	664
92		14.48	1.02	1207012	860.86	849	653
93		22.95	0.67	1098089	1107.22		693
94	Carvone	29.26	1.45	2660629	1324.35	1242	808
95	cis-p-mentha-1(7),8-dien-2-ol	24.35	1.41	907801	1153		748
96	7-epi-cis-sesquisabinene hydrate	33.15	1.35	1247602	1472.45		755
97	Cyclohexane, 1-methylene-4-(1-methylethenyl)-	17.12	0.95	1185294	936.42	1004	748
98	9-Hexadecenoic acid	25.23	1.12	1584311	1181.92	1942	728
99	10-Heptadecen-8-ynoic acid, methyl ester, (E)-	32.74	1.82	1981600	1456.51		752
100	Carvone	29.63	1.38	1569469	1337.86	1242	766
101	Ylangene	31.39	1.08	716440	1402.89	1372	748
102	2-Cyclohexen-1-ol, 2-methyl-5-(1-methylethenyl)-, acetate	30.14	1.41	791928	1356.77	1336	747
103	7-epi-trans-sesquisabinene hydrate	34.65	0.59	2578899	1533.32		765
104	Cyclohexanone, 2,2-dimethyl-5-(3-methyloxiranyl)-, [2α(R*),3α]-(.+-.)-	25.3	1.27	897376	1184.33		757
105		35.2	0.62	1338567	1556.05		681
106	Cyclohexane, 1-ethenyl-1-methyl-2,4-bis(1-methylethenyl)-, [1S-(1α,2β,4β)]-	33.44	0.89	1746942	1484.05	1391	750
107		29.77	0.67	678357	1343.26		652
108	4-Hexen-1-ol, 5-methyl-2-(1-methylethenyl)-, acetate, (R)-	28.67	1.16	791861	1302.74	1289	715
109	Ylangene	30.69	1.01	695327	1377.03	1372	760
110		31.13	1.97	1634685	1393.24		679
111	10,13-Octadecadiynoic acid, methyl ester	18.41	1.07	1180362	971.19		719
112		13.16	1.13	1314508	820.98		580
113	8,11-Octadecadiynoic acid, methyl ester	15.29	1.27	1642993	885.23		705
114		18.81	1.01	970465	982.11	1338	697
115	Ethanol, 2-(9,12-octadecadienyloxy)-, (Z,Z)-	24.86	1.76	946278	1169.87	2120	706
116		33.18	0.92	691449	1473.9		689
117	Cyclohexane, 1-ethenyl-1-methyl-2,4-bis(1-methylethenyl)-, [1S-(1α,2β,4β)]-	33.07	0.93	1247080	1469.56	1391	762
118	Cyclohexane, 1-ethenyl-1-methyl-2,4-bis(1-methylethenyl)-, [1S-(1α,2β,4β)]-	33.22	0.93	1027676	1475.35	1391	783
119		39.01	1.94	991667	1721.66	1674	695
120	1-Heptatriacotanol	34.1	0.62	1559382	1510.6		709
121	7-epi-cis-sesquisabinene hydrate	34.39	0.62	1554493	1522.72		766
122	Cyclohexane, 1-ethenyl-1-methyl-2,4-bis(1-methylethenyl)-, [1S-(1α,2β,4β)]-	32.85	0.97	1231378	1460.86	1391	771
123		11.95	1.06	1654283	783.69		581
124		35.86	1.66	667664	1583.32		691
125		19.62	0.1	659886	1004.49		664
126	Cyclohexane, 1-ethenyl-1-methyl-2,4-bis(1-methylethenyl)-, [1S-(1α,2β,4β)]-	33.7	0.86	1513625	1494.19	1391	760
127	Carvone	30.25	1.24	1166483	1360.82	1242	759
128	10,13-Octadecadiynoic acid, methyl ester	23.69	1.37	691281	1131.32		716
129	10-Heptadecen-8-ynoic acid, methyl ester, (E)-	31.83	1.56	403898	1420.28		712
130		32.01	2.13	1381085	1427.53	1395	682
131	(3R,3aR,3bR,4S,7R,7aR)-4-Isopropyl-3,7-dimethyloctahydro-1H-cyclopenta[1,3]cyclopropa[1,2]benzen-3-ol	36.7	1.5	815307	1619.35	1493	788
132	Ageratriol	37	1.66	905729	1632.25	2090	757
133	Carveol	23.8	1.21	657179	1134.93	1219	736
134	γ-Elemene	30.36	1.09	498887	1364.87	1433	761
135		10.74	0.96	992039	745.4		633
136	Ethanol, 2-(9,12-octadecadienyloxy)-, (Z,Z)-	26.69	1.68	479568	1232.48	2120	714
137	Carvone	30.69	1.17	706269	1377.03	1242	759
138	Cyclohexanone, 5-methyl-2-(1-methylethyl)-	25.01	1.71	1145498	1174.69	1169	706
139		29.63	0.64	682954	1337.86		641
140		12.76	1.24	1353959	808.8	2852	626
141	9,12,15-Octadecatrienoic acid, 2,3-dihydroxypropyl ester, (Z,Z,Z)-	33.66	1.69	513976	1492.74	2702	723
142	Carvone	30.54	1.2	621156	1371.63	1242	724
143	Cyclohexane, 1-ethenyl-1-methyl-2,4-bis(1-methylethenyl)-, [1S-(1α,2β,4β)]-	33.95	0.8	787084	1504.54	1391	748
144		20.35	1.32	619319	1026.96		684
145		29.92	1.94	572407	1348.67		675
146		29.22	1.06	339949	1323		532
147		36.81	1.16	776985	1624.18	1702	654
148		21.63	1.11	847916	1066.29		693
149		16.21	0.63	881245	911.59	1975	626
150		31.61	0.7	609697	1411.59		625
151	2H-Inden-2-one, 1,4,5,6,7,7a-hexahydro-7a-methyl-, (S)-	29.19	1.73	773466	1321.65		713
152		27.5	2.06	555589	1261.06		619
153		30.03	1.02	787649	1352.72	2472	595
154		24.42	1.15	828087	1155.41	1606	639
155		15.77	1.24	471921	899.63		587
156		26.03	0.68	489904	1209.09		590
157	Acorenone B	32.08	0.95	705482	1430.43	1701	702
158		19.21	1.73	565959	993.04	1681	653
159		34.36	2.19	412451	1521.2		649
160		19.73	1.32	770098	1007.86		674
161		29.41	2.19	554754	1329.76		616
162		18.66	2.12	809764	978.14		662
163		25.81	1.26	382503	1201.29		657
164		12.87	0.46	355185	812.12		609
165	3-Carene	18.99	1.29	555005	987.08	1011	735
166		12.87	0.5	453982	812.12	1690	615
167		32.85	0.86	440871	1460.86		699
168		33.92	0.65	530722	1503.02		674
169		23.06	0.64	516230	1110.84		635
170		27.02	1.22	448721	1244.17		688
171		29.22	1.62	490496	1323		672
172		20.28	1.37	532635	1024.71		598
173		32.49	1.4	612678	1446.37	3229	657
174		31.83	1.73	290987	1420.28		666
175		28.38	0.62	282214	1292.24		598
176	9-Hexadecenoic acid	14.7	1.48	803663	867.51	1942	711
177		14.59	1.04	514297	864.18		571
178	10-Heptadecen-8-ynoic acid, methyl ester, (E)-	24.05	1.43	436160	1143.37		705
179		14.78	1.26	610413	869.72		684
180	3-Hydroxy-1a,5-bis(hydroxymethyl)-5,6b-dimethyl-1,3,3a,4,6,6a-hexahydrocyclopropa[e]inden-2-one	36.15	1.58	528334	1595.45	2098	729
181		19.29	0.46	371049	995.03	2166	561
182		12.65	0.64	613489	805.47		667
183		26.03	1.01	426373	1209.09		628
184		24.79	0.38	400402	1167.46		597
185		35.42	0.61	564521	1565.14	2702	677
186	Carvone	32.49	0.92	445979	1446.37	1242	707
187		16.17	1.36	610578	910.6		676
188		22.92	0.11	322071	1106.02		634
189		9.13	0.51	414938	691.86		600
190		30.1	0.66	516489	1355.42		613
191		16.35	1.23	440675	915.56		643
192		28.89	0.69	315949	1310.85		516
193		9.46	0.58	478236	704.78		601
194		31.64	0.3	402706	1413.03		654
195		29.92	0.62	611741	1348.67		592
196		40.44	2.19	385913	1786.66		601
197		37.69	1.75	375428	1662.89		672
198		34.72	0.24	323604	1536.35		643
199		35.97	0.59	456242	1587.87	2702	679
200		33.22	1.57	421846	1475.35		693
201		34.39	0.3	369336	1522.72		632
202		15.03	1.29	473064	877.48		664
203		29.55	0.34	410795	1335.16	2651	624
204		23.25	0.64	342860	1116.86		640
205		36.56	0.69	406199	1612.89		633
206		36.89	0.11	289571	1627.41		634
207	10-Heptadecen-8-ynoic acid, methyl ester, (E)-	25.63	1.04	320657	1195.17		700
208		15.77	0.16	489627	899.63		586
209	5-Benzofuranacetic acid, 6-ethenyl-2,4,5,6,7,7a-hexahydro-3,6-dimethyl-α-methylene-2-oxo-, methyl ester	36.59	1.64	347587	1614.51		730
210	2-[4-methyl-6-(2,6,6-trimethylcyclohex-1-enyl)hexa-1,3,5-trienyl]cyclohex-1-en-1-carboxaldehyde	36.81	1.63	400713	1624.18		719
211		34.5	1.09	310343	1527.26		684
212		17.67	0.13	297629	951.32		677
213		28.45	1.17	334297	1294.84		610
214		14.74	1.03	366080	868.62		624
215		21.82	0.67	365569	1071.9		662
216		12.72	1.34	317077	807.69	2852	606
217		36.78	0.51	397980	1622.57	3229	619
218		21.71	0.68	393985	1068.53	1571	638
219		33.33	2.18	303435	1479.7		666
220		29.99	0.81	276530	1351.37	2472	551
221		29.41	1.87	368785	1329.76		583
222		40.11	0.62	324985	1771.66		641
223		38.54	1.66	444067	1699.99	2098	695
224		12.39	0.7	611893	797.61		531
225		33.73	0.31	281521	1495.64		625
226		22.33	0.7	352694	1087.63	2530	554
227		37.18	2.2	409619	1640.31		649
228		30.62	0.32	285212	1374.33		641
229		9.5	1.12	530812	705.94		597
230		25.78	0.76	404322	1199.99	2862	602
231		16.57	0.57	459497	921.52		613
232		36.67	2.2	316359	1617.73	3027	612
233		32.08	0.54	221236	1430.43		596
234		36.37	2.2	281565	1604.83		635
235		32.49	2.2	341748	1446.37		644
236		20.13	0.12	268835	1020.22		642
237		21.34	2.04	273832	1057.3		578
238		11.18	0.66	422081	759.32		614
239		22.29	2.12	286807	1086.51		623
240		32.12	1.53	213787	1431.88		650
241		10.52	0.34	239811	738.43		566
242		9.28	0.21	261169	698.53		609
243		10.23	0.77	318611	729.15		582
244		27.43	0.5	209316	1258.46	3643	565
245		14.96	0.62	206887	875.26		588
246		20.17	0.63	293113	1021.34		654
247		18.22	0.13	230985	966.22	2702	661
248		39.31	0.35	257854	1734.99	2702	666
249		11.73	0.65	231106	776.72		611
250		17.12	0.15	219729	936.42	2702	655
251		13.6	0.19	227951	834.27		645
252		18.04	0.16	260155	961.26	2702	656
	Confirmed with a standard mix

## Sheet: Mint SPME
Peak ID	Compound Name	Retention I (min)	Retention II (s)	Peak Area	LRI I	Library RI	MS Match Factor
1	D-Carvone	28.56	1.95	1057665129	1281.07	1246	923
2	Caryophyllene	33.48	1.35	81342905	1467.11	1419	926
3	Limonene	21.45	1.19	74717812	1040.48	1037	923
4	cis-Dihydrocarvone	26.95	1.8	68933645	1224.07	1195	913
5	(-)-β-Bourbonene	32.49	1.24	36461305	1427.51	1384	875
6	3-Octanol	20.09	1.16	28482022	996.07	993	903
7	Cyclohexanol, 2-methyl-5-(1-methylethenyl)-, (1α,2α,5β)-	26.88	1.57	27729144	1221.47	1226	901
8	Copaene	34.06	1.36	23931794	1490.58	1376	873
9	Naphthalene, 1,2,3,4-tetrahydro-1,6-dimethyl-4-(1-methylethyl)-, (1S-cis)-	36.01	1.63	17344858	1571.16	1523	890
10	(1R,2S,6S,7S,8S)-8-Isopropyl-1-methyl-3-methylenetricyclo[4.4.0.02,7]decane-rel-	34.58	1.41	21035138	1511.57	1432	884
11	(1R,2S,6S,7S,8S)-8-Isopropyl-1-methyl-3-methylenetricyclo[4.4.0.02,7]decane-rel-	35.02	1.43	17958130	1529.91	1432	903
12	β-Myrcene	19.98	1.06	12529383	993.13	988	874
13	Naphthalene, 1,2,4a,5,8,8a-hexahydro-4,7-dimethyl-1-(1-methylethyl)-, [1S-(1α,4aβ,8aα)]-	35.93	1.43	13340861	1568.1	1518	881
14	Humulene	34.36	1.42	13718034	1502.41	1456	891
15	Eucalyptol	21.56	1.33	14471182	1044.16	1032	897
16	Naphthalene, 1,2,3,4,4a,5,6,8a-octahydro-7-methyl-4-methylene-1-(1-methylethyl)-, (1α,4aβ,8aα)-	35.79	1.46	10547524	1561.99	1513	910
17	(-)-Dihydrocarvyl acetate	30.58	1.43	10805235	1354.85	1330	878
18	γ-Muurolene	34.8	1.38	9067961	1520.74	1477	897
19	Linalool	23.69	1.28	9692605	1115.06	1105	906
20	Patchoulene	35.35	1.39	16801889	1543.66	1467	870
21	3-Octanol, acetate	24.31	1.07	8091338	1135.56	1123	910
22	Naphthalene, 1,2,3,5,6,8a-hexahydro-4,7-dimethyl-1-(1-methylethyl)-, (1S-cis)-	34.47	1.37	7412018	1506.99	1524	859
23	Naphthalene, 1,2,4a,5,6,8a-hexahydro-4,7-dimethyl-1-(1-methylethyl)-,[1R-(1α,4aα,8aα)]-	36.34	1.45	7123961	1584.91		870
24	Carvone oxide, cis-	29.33	2.04	8244083	1308.68	1263	804
25	Cyclohexanone, 5-methyl-2-(1-methylethyl)-	25.63	1.59	8558443	1178.98	1169	891
26	2-Cyclohexen-1-ol, 2-methyl-5-(1-methylethenyl)-, acetate	31.53	1.52	5929560	1390.16	1336	880
27	(1R,2S,6S,7S,8S)-8-Isopropyl-1-methyl-3-methylenetricyclo[4.4.0.02,7]decane-rel-	33.66	1.32	6684530	1474.44	1432	893
28	2-Cyclopenten-1-one, 3-methyl-2-(2-pentenyl)-, (Z)-	32.67	2.11	10195239	1434.84	1395	887
29	1H-Cycloprop[e]azulene, 1a,2,3,4,4a,5,6,7b-octahydro-1,1,4,7-tetramethyl-, [1aR-(1aα,4α,4aβ,7bα)]-	33.15	1.26	7878558	1453.91	1409	869
30	γ-Terpinene	21.6	1.13	6230408	1045.38	1060	873
31	2-Cyclohexen-1-ol, 2-methyl-5-(1-methylethenyl)-, cis-	28.05	1.7	7245594	1262.94	1229	878
32	Nonanal	23.8	1.31	5327664	1118.68	1104	802
33	1H-Benzocycloheptene, 2,4a,5,6,7,8,9,9a-octahydro-3,5,5-trimethyl-9-methylene-, (4aS-cis)-	35.42	1.48	3741141	1546.71	1448	875
34	3-hydroxy-2-methyl-5-(prop-1-en-2-yl)cyclohexanone	28.97	1.97	5447467	1295.33		818
35	Ylangene	32.19	1.19	4847960	1415.78	1372	871
36	Decanal	26.95	1.29	3319451	1224.07	1206	837
37	L-α-Terpineol	26.77	1.6	4367672	1217.59	1190	872
38	Copaene	31.35	1.12	3133296	1383.37	1376	875
39	(1R,2S,6S,7S,8S)-8-Isopropyl-1-methyl-3-methylenetricyclo[4.4.0.02,7]decane-rel-	34.69	1.43	2990961	1516.16	1432	902
40	cis-3-Hexenyl isovalerate	27.83	1.2	3495111	1255.16	1238	819
41	3-Nonanol	23.5	1.15	2668472	1109.03	1095	831
42	3-Carene	21.96	1.14	2789788	1057.65	1011	857
43	D-Carvone	28.6	1.08	3624604	1282.37	1246	908
44	Cyclohexanol, 2-(2-hydroxy-2-propyl)-5-methyl-	26.03	1.62	4374970	1192.25		793
45	Bicyclo[3.1.0]hexan-2-ol, 2-methyl-5-(1-methylethyl)-, (1α,2β,5α)-	22.77	1.35	3358460	1084.64	1070	828
46	(1R,2S,6S,7S,8S)-8-Isopropyl-1-methyl-3-methylenetricyclo[4.4.0.02,7]decane-rel-	32.67	1.21	2075679	1434.84	1432	830
47	2H-3,9a-Methano-1-benzoxepin, octahydro-2,2,5a,9-tetramethyl-, [3R-(3α,5aα,9α,9aα)]-	36.15	1.68	2653657	1577.27	1496	854
48	4a(2H)-Naphthalenol, 1,3,4,5,6,8a-hexahydro-4,7-dimethyl-1-(1-methylethyl)-, (1S,4R,4aS,8aR)-	38.32	1.66	2497727	1670.34	1627	830
49	Oxime-, methoxy-phenyl-_	16.76	0.96	3973483	906.89		779
50	Dimethyl phthalate	34.1	0.59	5101525	1492.04	1454	807
51	trans-Carveol	27.65	1.7	2791214	1248.68	1217	855
52	Oxime-, methoxy-phenyl-_	16.65	0.96	3390342	903.95		789
53	Cyclohexanone, 2-methyl-5-(1-methylethenyl)-	27.21	1.9	2835471	1233.14	1177	863
54	D-Carvone	28.56	1.53	2166953	1281.07	1246	892
55	5,9-Undecadien-2-one, 6,10-dimethyl-, (E)-	33.84	1.47	2123693	1481.78	1453	857
56	β-Pinene	19.51	1.16	2069541	980.39	971	853
57	5-Hepten-2-one, 6-methyl-	19.84	1.51	1811518	989.21	986	861
58	3-Carene	22.44	1.26	1576284	1073.6	1011	839
59	1,2,4-Metheno-1H-indene, octahydro-1,7a-dimethyl-5-(1-methylethyl)-, [1S-(1α,2α,3aβ,4α,5α,7aβ,8S*)]-	34.91	1.38	1302371	1525.32	1368	868
60	Bicyclo[2.2.1]heptane-2,5-diol, 1,7,7-trimethyl-, (2-endo,5-exo)-	25.08	1.54	1972909	1160.89		786
61	Ylangene	32.05	1.18	1699129	1409.91	1372	871
62	Naphthalene, 1,2,3,5,8,8a-hexahydro-	20.61	1.28	2485974	1012.26		802
63	cis-β-Farnesene	33.92	1.14	1292298	1484.71	1444	844
64	Naphthalene, 1,2,3,4,4a,7-hexahydro-1,6-dimethyl-4-(1-methylethyl)-	36.23	1.48	1188136	1580.32	1533	844
65	β-Guaiene	35.57	1.44	2690544	1552.82	1490	849
66	α-Pinene	17.75	1.01	1518531	933.35	936	797
67	β-Acorenol	30.73	1.11	1478946	1360.29	1649	780
68	(1R,2S,6S,7S,8S)-8-Isopropyl-1-methyl-3-methylenetricyclo[4.4.0.02,7]decane-rel-	34.21	1.39	1008895	1496.44	1432	840
69	Bicyclo[3.1.1]heptane, 6,6-dimethyl-2-methylene-, (1S)-	19.65	1.18	1821895	984.31		843
70	1,5,5-Trimethyl-6-methylene-cyclohexene	23.47	1.28	1196615	1107.82	1338	844
71	γ-Elemene	31.06	1.19	1435539	1372.51	1433	818
72	Naphthalene, 1,2,3,4,4a,5,6,8a-octahydro-4a,8-dimethyl-2-(1-methylethenyl)-, [2R-(2α,4aα,8aβ)]-	30.95	1.12	975952	1368.43	1494	818
73	Terpinen-4-ol	26.36	1.54	1714363	1203.34	1177	716
74		23.83	0.61	1283750	1119.88		640
75	1,5,5-Trimethyl-6-methylene-cyclohexene	21.01	1.18	1140213	1025.75	1338	827
76		23.8	0.58	742200	1118.68		605
77	α-Calacorene	36.52	1.78	1427219	1592.54	1542	738
78	1-Phenyl-1-butene	23.5	1.59	1299718	1109.03	1080	788
79	2-Dodecenal, (E)-	25.89	1.22	1611873	1187.43	1468	787
80	Cyclohexanone, 2-methyl-5-(1-methylethenyl)-	26.95	2.1	3523418	1224.07	1177	815
81	Phenol, p-(2-methylallyl)-	31.83	2.13	1968796	1401.11		731
82	Bicyclo[4.4.0]dec-5-en-4-one-1-carboxylic acid	25.96	1.83	1760632	1189.84		764
83	D-Limonene	21.45	1.6	723310	1040.48	1031	859
84		23.65	0.7	920511	1113.85	2006	654
85	2-Isopropenyl-5-methylhex-4-enal	22.92	1.3	1364656	1089.55	1193	738
86		29.04	0.69	741478	1297.92	1539	682
87	1-Ethylpentyl acetate	21.23	1.11	1324743	1033.12	1040	713
88	3-Octanol	20.09	1.34	1615783	996.07	993	827
89	1-Dodecanol, 3,7,11-trimethyl-	26.88	0.77	610830	1221.47	1571	727
90	Tetradecane, 2,6,10-trimethyl-	30.32	0.71	970418	1345.35	1539	713
91	Camphene	18.04	1.06	1231946	941.19	952	793
92		11.18	0.83	1794487	743.67		640
93	Octadecane, 6-methyl-	26.69	0.76	744461	1215	1842	743
94	2,6-Dimethyl-1,3,5,7-octatetraene, E,E-	24.71	1.33	1102339	1148.83	1131	804
95	1,5,5-Trimethyl-6-methylene-cyclohexene	24.6	1.21	861567	1145.21	1338	842
96	Tetradecane, 2,6,10-trimethyl-	22.22	0.7	882281	1066.24	1539	723
97		28.01	1.11	1186992	1261.64	2254	693
98	Citronellol	25.85	1.37	1283354	1186.22	1228	779
99	Vanillin, TBDMS derivative	18.52	0.77	1426833	953.93	1796	725
100	1-Dodecanol, 3,7,11-trimethyl-	29.88	1.19	733926	1329.05	1571	717
101	Hexadecane, 1,1-bis(dodecyloxy)-	32.27	0.77	932651	1418.71		710
102	Benzene, 1-methyl-3-(1-methylethyl)-	21.3	1.38	1038703	1035.57	1022	804
103	Octadecane, 6-methyl-	23.58	0.75	623935	1111.44	1842	713
104	Z-(13,14-Epoxy)tetradec-11-en-1-ol acetate	29.88	1.27	452644	1329.05	1849	730
105	β-Acorenol	32.82	1.29	729267	1440.71	1649	775
106	Limonen-6-ol, pivalate	22.99	1.22	815802	1092.01		707
107	D-Limonene	21.45	1.94	512260	1040.48	1031	855
108		27.98	0.54	510446	1260.34		698
109	1,5,5-Trimethyl-6-methylene-cyclohexene	20.46	1.13	905891	1007.35	1338	711
110	Naphthalene, 1,2,3,4,4a,5,6,7-octahydro-4a-methyl-	29.85	1.86	1215467	1327.69		764
111	4-Cyanocyclohexene	21.16	0.31	1090536	1030.66	1028	715
112		17.86	0.68	1062397	936.29	2076	616
113	Octanal	20.42	1.36	1004135	1006.13	1003	738
114	10-Heptadecen-8-ynoic acid, methyl ester, (E)-	33.4	1.95	831602	1464.18		788
115		35.82	2.1	1244553	1563.52		671
116	3-Octanol	20.13	1.63	424238	997.05	993	725
117	Longipinocarveol, trans-	37.47	1.76	854016	1633.67	1634	806
118		34.8	0.7	613194	1520.74		681
119		35.9	0.71	945644	1566.57		655
120		11.18	0.92	397228	743.67		632
121	1,5,5-Trimethyl-6-methylene-cyclohexene	30.58	1.64	600774	1354.85	1338	776
122	4-Hexen-1-ol, 5-methyl-2-(1-methylethenyl)-, acetate, (R)-	29.33	1.26	742234	1308.68	1289	759
123	1,5,5-Trimethyl-6-methylene-cyclohexene	30.03	1.4	989899	1334.48	1338	726
124	β-Acorenol	31.75	1.21	681380	1398.31	1649	766
125	Bicyclo[4.4.0]dec-2-ene-4-ol, 2-methyl-9-(prop-1-en-3-ol-2-yl)-	36.34	1.61	596989	1584.91		718
126	Octadecane, 6-methyl-	22.4	0.69	533741	1072.38	1842	701
127	Bicyclo[4.4.0]dec-5-ene, 1,5-dimethyl-3-hydroxy-8-(1-methylene-2-hydroxyethyl-1)-	38.39	1.91	695744	1673.52		715
128	2-Cyclohexen-1-ol, 2-methyl-5-(1-methylethenyl)-, acetate	30.8	1.53	504965	1363	1336	771
129		23.87	1.12	609426	1121.09	1606	673
130		20.24	0.75	509958	999.99		675
131	β-Acorenol	31.61	1.25	486202	1392.88	1649	749
132		20.13	1.9	285734	997.05		676
133	cis-p-mentha-1(7),8-dien-2-ol	27.83	1.6	807127	1255.16		778
134		22.95	0.77	520800	1090.78		678
135	Linalool	23.69	1.44	573332	1115.06	1099	772
136	1,4-Methanoazulen-7-ol, decahydro-1,5,5,8a-tetramethyl-, [1s-(1α,3aβ,4α,7β,8aβ)]-	30.58	2.03	363677	1354.85		735
137	Caryophyllene oxide	37.69	1.81	714752	1643.23	1581	785
138		27.65	1.88	396267	1248.68		689
139	β-Acorenol	39.2	1.79	463294	1708.99	1649	805
140		36.41	0.34	670370	1587.96		637
141	D-Carvone	29	1.83	946083	1296.62	1246	773
142	Styrene	16.61	1.67	1955791	902.97	893	730
143		37.47	1.26	385722	1633.67	1586	662
144		37.03	1.8	566093	1614.54		681
145		37.47	1.28	224155	1633.67	1586	661
146		30.58	0.71	559212	1354.85	1606	696
147	6,9,12,15-Docosatetraenoic acid, methyl ester	37.88	1.7	554896	1651.21		771
148		30.58	2.1	498769	1354.85	1701	699
149		34.83	0.75	408668	1522.27	1606	684
150		16.57	1.16	462468	901.99		676
151	cis-p-mentha-1(7),8-dien-2-ol	24.93	1.53	365612	1156.07		775
152	Paromomycin	34.36	1.99	324994	1502.41		723
153	Paromomycin	34.21	1.88	379272	1496.44		727
154	Cyclohexanone, 5-methyl-2-(1-methylethyl)-	25.63	1.93	318934	1178.98	1169	732
155		32.19	0.5	423720	1415.78		625
156		29.81	0.76	241336	1326.34		668
157	(1S-(1Alpha,2alpha,4beta))-1-isopropenyl-4-methyl-1,2-cyclohexanediol	26.33	1.84	544488	1202.04		738
158		25.04	1.27	499971	1159.68	1338	672
159	1H-Cycloprop[c]inden-7-ol, octahydro-	24.42	1.32	460814	1139.18		748
160	β-Acorenol	38.87	1.82	330461	1694.25	1649	749
161		30.84	0.69	490794	1364.36		677
162		20.24	1.49	324594	999.99		652
163	(3R,3aR,3bR,4S,7R,7aR)-4-Isopropyl-3,7-dimethyloctahydro-1H-cyclopenta[1,3]cyclopropa[1,2]benzen-3-ol	38.87	1.74	326735	1694.25	1493	786
164	Bicyclo[4.4.0]dec-1-ene, 2-isopropyl-5-methyl-9-methylene-	34.06	1.58	451736	1490.58	1507	772
165		29.66	0.67	265294	1320.9	1539	654
166		11.7	1.45	853784	759.87	1366	699
167	Aromadendrene oxide-(1)	36.85	1.72	580731	1606.57	1672	744
168	(1R,2S,6S,7S,8S)-8-Isopropyl-1-methyl-3-methylenetricyclo[4.4.0.02,7]decane-rel-	34.98	1.07	1030203	1528.38	1432	815
169	4-(2,2-Dimethyl-6-methylenecyclohexyl)butanal	29.77	1.39	342938	1324.98	1703	712
170		29.22	1.32	369022	1304.61		693
171		29.44	0.67	432320	1312.76		630
172	(1R,2S,6S,7S,8S)-8-Isopropyl-1-methyl-3-methylenetricyclo[4.4.0.02,7]decane-rel-	35.02	1.79	342757	1529.91	1432	775
173	Parthenolide	37.25	1.74	509160	1624.1	2276	744
174	Bicyclo[2.1.1]hexan-2-ol, 2-ethenyl-	15.62	1.47	939075	875.1		715
175		33.18	0.34	384453	1455.38	2702	697
176		29.3	0.68	265562	1307.32		642
177		35.49	0.39	456851	1549.77	3251	588
178	Carvone	29.33	1.72	715303	1308.68	1242	744
179	Aspidospermidin-17-ol, 1-acetyl-19,21-epoxy-15,16-dimethoxy-	26.69	1.12	411012	1215		703
180	Tricyclo[4.2.2.0(2,5)]deca-7,9-diene-7,8-dicarboxylic acid, 3-cyano-, dimethyl ester	33.88	0.73	666328	1483.24		723
181		33.15	0.4	371236	1453.91		652
182		39.71	2.09	257868	1732.32	1674	682
183		34.65	0.74	435105	1514.63	2292	601
184		24.24	0.64	283339	1133.15		644
185		35.6	0.4	655224	1554.35	1507	694
186	10-Heptadecen-8-ynoic acid, methyl ester, (E)-	26.29	1.16	292182	1200.74		747
187		23.1	0.78	295195	1095.69		648
188	1-Heptatriacotanol	35.02	0.71	334175	1529.91		713
189		24.09	0.72	462652	1128.32		665
190		32.49	1.86	218244	1427.51		696
191		21.01	0.71	308856	1025.75	2257	623
192		16.76	1.41	337239	906.89		662
193	1,4-Methanoazulen-7-ol, decahydro-1,5,5,8a-tetramethyl-, [1s-(1α,3aβ,4α,7β,8aβ)]-	35.38	0.67	387539	1545.18		724
194	Ageratriol	39.31	1.84	461168	1713.99	2090	776
195	Dodecanoic acid, 3-hydroxy-	29.08	1.27	242627	1299.21		718
196	Dodecanoic acid, 3-hydroxy-	36.67	0.73	373306	1598.66		722
197		31.06	0.73	242340	1372.51		639
198	Ledene oxide-(II)	39.01	1.84	476977	1700.65	1631	745
199		24.82	0.55	320327	1152.45		679
200	cis-p-mentha-1(7),8-dien-2-ol	24.31	1.51	251959	1135.56		700
201	10,13-Octadecadiynoic acid, methyl ester	30.98	1.45	323772	1369.79		720
202		38.83	0.97	317099	1692.65		692
203	Acorenone B	30.47	1.45	456719	1350.78	1701	720
204	2-(4a,8-Dimethyl-6-oxo-1,2,3,4,4a,5,6,8a-octahydro-naphthalen-2-yl)-propionaldehyde	39.45	1.72	349367	1720.65		745
205		26.47	1.41	221907	1207.22		696
206		36.15	0.72	385223	1577.27		632
207		40.77	0.34	287769	1780.65		609
208		12.87	1.49	523273	796.88	1257	651
209		38.68	0.74	255381	1686.28		598
210		31.9	1.46	245515	1404.04		683
211		27.35	1.45	436006	1238.32	1192	679
212		36.37	0.74	243699	1586.43		647
213		37.25	0.79	397901	1624.1		699
214	13-Heptadecyn-1-ol	30.54	1.19	223515	1353.5		714
215	Isoaromadendrene epoxide	39.6	1.86	238642	1727.32	1603	719
216	1,4-Methanoazulen-7-ol, decahydro-1,5,5,8a-tetramethyl-, [1s-(1α,3aβ,4α,7β,8aβ)]-	33.15	1.6	208888	1453.91		728
217		38.68	0.78	210883	1686.28	1902	621
218	10,13-Octadecadiynoic acid, methyl ester	25.96	2.15	199532	1189.84		702
219		23.25	1.29	234502	1100.58		638
220	trans-p-mentha-1(7),8-dien-2-ol	24.53	1.56	250171	1142.8	1185	719
221	7-Dehydrobrefeldin A	37.47	1.92	285847	1633.67	2421	724
222		29.66	0.97	172173	1320.9	1918	659
223	10,13-Octadecadiynoic acid, methyl ester	25.96	2.11	299746	1189.84		716
224		35.64	0.7	244765	1555.88	1583	636
225	5β,7βH,10α-Eudesm-11-en-1α-ol	37.29	1.58	219860	1625.7	1583	732
226	Dodecanoic acid, 3-hydroxy-	15.25	0.76	276150	864.71		713
227	10-Heptadecen-8-ynoic acid, methyl ester, (E)-	24.68	1.58	253103	1147.62		708
228		25.19	1.28	217081	1164.51		660
229	2H-Pyran, 2-(7-heptadecynyloxy)tetrahydro-	38.32	1.17	249526	1670.34		723
230		30.07	2.02	225883	1335.84		688
231		40.19	1.68	247523	1753.99	2260	644
232		36.19	0.45	286761	1578.79	2651	626
233		27.28	1.07	273839	1235.73	1982	575
234	(1R,2S,6S,7S,8S)-8-Isopropyl-1-methyl-3-methylenetricyclo[4.4.0.02,7]decane-rel-	34.69	1.11	284539	1516.16	1432	713
235	Silanediol, dimethyl-	9.64	1.1	385933	692.93		718
236		30.43	0.38	205407	1349.42	2862	617
237		24.31	2.08	157279	1135.56		673
238		39.89	0.69	250799	1740.65		633
239		20.79	1.07	315039	1018.39		689
240		25.45	0.42	245375	1172.95		607
241	Octadecanal, 2-bromo-	39.56	0.79	172037	1725.65		711
242	Aromadendrene oxide-(2)	38.57	1.77	207716	1681.5	1678	732
243		23.8	1.99	163220	1118.68		636
244		27.35	0.73	183903	1238.32		635
245		24.46	0.74	173102	1140.39		687
246		13.31	1.35	271707	809.66		614
247		35.35	1.92	219654	1543.66		648
248		25.45	1.91	238546	1172.95		684
249	12,15-Octadecadiynoic acid, methyl ester	18.85	1.18	176967	962.75		705
250		30.98	1.93	231041	1369.79	2447	666
251		35.05	0.36	194677	1531.43		632
252		40.85	0.72	201823	1783.99		692
253		19.07	1.44	169306	968.63		653
254	5,8,11,14-Eicosatetraenoic acid, methyl ester, (all-Z)-	39.09	1.26	172221	1703.99	2274	709
255		25.3	0.73	173885	1168.13		675
256		15.33	1.47	151162	866.79		658
257	9,12-Octadecadienoyl chloride, (Z,Z)-	15	1.72	273097	857.44		701
258		24.9	0.99	169466	1154.86		678
259		25.67	1.07	152031	1180.19		668
260		36.67	1.09	193464	1598.66		683
261		15.03	1.23	178060	858.48	2260	609
262		26.44	0.86	134540	1205.93	1942	676
263		24.05	1.64	136860	1127.12		624
264		17.53	0.84	145875	927.47		596
265		11.84	0.77	141991	764.49		614
266		16.06	0.95	161481	887.57		660
	Confirmed with a standard mix

## Sheet: Little Napoli Tomato TD
Peak ID	Compound Name	Retention I (min)	Retention II (s)	Peak Area	LRI I	Library RI	MS Match Factor
1	γ-Terpinene	21.12	1.11	1643938718	1050.56	1060	800
2	3-Carene	19.98	1.02	649004824	1015.72	1010	892
3	1,3-Cyclohexadiene, 1-methyl-4-(1-methylethyl)-	20.5	1.06	344344708	1031.45	1017	896
4	γ-Terpinene	20.09	1.07	255800108	1019.09	1060	835
5	o-Cymene	18.96	1.17	235229075	985.26	1022	875
6	p-Cymene	20.83	1.24	497512990	1041.57	1026	891
7	1,3-Cyclohexadiene, 1-methyl-4-(1-methylethyl)-	22.84	1.21	173712920	1103.61	1017	889
8		22.92	1.46	142995629	1106.02	1011	642
9	Terpinolene	21.89	1.14	116803810	1074.15	1083	880
10	Cyclohexene, 1-methyl-4-(1-methylethylidene)-	23.83	1.24	89557328	1136.14	1088	862
11		32.82	1.26	91602070	1459.41	2466	677
12	2-Carene	18.22	1.04	113193030	964.2	1001	811
13	α-Terpinene	20.31	1.05	80548764	1025.84	1026	871
14	Camphene	17.64	0.94	52996575	947.36	952	831
15	β-Myrcene	19.47	0.96	55776597	999.99	988	718
16		22.66	1.44	35109452	1097.75	1011	638
17	1,3,5-Cycloheptatriene	11.66	1.21	51014439	774.4	772	871
18	2-Carene	22.26	1.17	24666825	1085.39	1001	817
19	β-Pinene	18.85	1.01	28139513	982.1	971	870
20	α-Pinene	17.23	0.93	22080138	935.78	936	824
21	γ-Terpinene	21.38	1.02	21150037	1058.42	1060	823
22	Humulene	33.7	1.34	18672889	1494.19	1456	670
23		11.66	1.07	12361296	774.4	1229	654
24	Hexanal	12.72	1.25	20609976	807.23	800	709
25	γ-Terpinene	21.12	1.52	42970544	1050.56	1060	802
26	2-Carene	17.82	1	9152133	952.63	1001	765
27	γ-Terpinene	21.12	2.04	13131915	1050.56	1060	793
28	1,3-Cyclohexadiene, 1-methyl-4-(1-methylethyl)-	30.36	1.04	7586320	1364.87	1017	723
29	1,3-Cyclohexadiene, 1-methyl-4-(1-methylethyl)-	16.57	0.89	7932003	916.84	1017	757
30	Octane	12.65	0.64	5711095	805.15	800	804
31	1,3-Cyclohexadiene, 1-methyl-4-(1-methylethyl)-	17.38	0.89	8573110	939.99	1017	758
32	Nonanal	23.21	1.2	5378083	1115.66	1104	742
33		19.36	0.92	3628568	996.84		677
34	Isopropyl myristate	41.62	0.98	4627263	1843.73	1827	787
35	1,3-Cyclohexadiene, 1-methyl-4-(1-methylethyl)-	15.73	0.83	4668500	892.7	1017	726
36	Cyclohexene, 1-methyl-4-(1-methylethylidene)-	19.21	1.08	3801500	992.63	1088	767
37		26.03	1.56	3232853	1209.09	1244	640
38	1,3-Cyclohexadiene, 1-methyl-4-(1-methylethyl)-	20.53	1.33	5051109	1032.58	1017	870
39		11.51	1.04	2848288	769.76	1229	659
40		24.86	1.76	3834301	1169.87	1987	651
41		19.43	0.44	3142010	998.94		484
42		24.46	1.43	3328792	1156.62	1085	624
43		33.26	1.23	2389130	1476.8	2466	684
44	Phenol, 2-methyl-6-(2-propenyl)-	27.65	1.9	4611486	1266.26		756
45		21.38	1.31	4147033	1058.42	1025	696
46	1,3-Cyclohexadiene, 1-methyl-4-(1-methylethyl)-	19.95	1.31	2963882	1014.6	1017	843
47		23.17	1.31	4174824	1114.45	2466	619
48	Benzene, 4-ethyl-1,2-dimethyl-	23.65	1.35	3258481	1130.11	1085	706
49		19.25	0.96	1982534	993.68	1001	680
50	2-Carene	18	0.99	1901767	957.89	1001	710
51		12.14	1.11	3451019	789.49	1229	596
52		25.7	1.53	2062106	1197.58	2466	662
53	Cyclohexene, 1-methyl-4-(1-methylethylidene)-	22.59	1.18	1674202	1095.5	1088	766
54	1,3-Cyclohexadiene, 1-methyl-4-(1-methylethyl)-	20.53	1.79	1482326	1032.58	1017	836
55		14.67	1.48	2913551	862.47		692
56	Cyclohexene, 1-methyl-4-(1-methylethylidene)-	21.63	1.1	1856502	1066.29	1088	797
57		22.88	1.76	3714919	1104.81	1088	640
58	1,3-Cyclohexadiene, 1-methyl-4-(1-methylethyl)-	16.46	0.9	1565474	913.68	1017	810
59	o-Cymene	18.96	1.96	1618623	985.26	1022	792
60		26.33	1.18	2643178	1219.48	1307	649
61	1,3-Cyclohexadiene, 1-methyl-4-(1-methylethyl)-	20.53	2.01	1048453	1032.58	1017	832
62		14.74	1.27	2025942	864.56	1668	681
63	Benzene, 4-ethyl-1,2-dimethyl-	22.15	1.33	1505759	1082.02	1085	783
64		34.36	1.34	1811908	1521.2	2466	675
65	Benzene, 4-ethyl-1,2-dimethyl-	20.86	1.53	2729458	1042.69	1085	847
66		19.47	1.12	1414025	999.99	1099	672
67		9.46	1.1	2185605	704.78	1141	619
68		9.46	0.59	1370934	704.78		634
69		23.36	1.16	2032074	1120.47	2466	617
70		22.95	0.67	1585675	1107.22	2393	607
71		19.36	1.36	1353952	996.84	1177	596
72		34.5	1.31	1197286	1527.26	2466	657
73		32.85	0.72	6055561	1460.86	1017	681
74	Thymol	29.19	1.74	2404710	1321.65	1291	761
75	1,3-Cyclohexadiene, 1-methyl-4-(1-methylethyl)-	18.44	1.02	2259855	970.52	1017	721
76		25.78	1.76	1289977	1199.99	1291	609
77		24.42	0.61	1657521	1155.41		486
78		31.86	1.12	1131825	1421.73	2466	665
79	1,3-Cyclohexadiene, 1-methyl-4-(1-methylethyl)-	20.53	0.6	820649	1032.58	1017	753
80		34.21	1.27	1491008	1515.14	2466	687
81	Phenol, 3-methyl-	22.29	1.81	1891387	1086.51	1075	716
82		9.13	0.95	2353974	691.86		531
83		26.14	1.54	1840147	1212.99	2466	639
84	Benzaldehyde	18.63	2.14	1528290	975.78	962	722
85		21.89	1.67	501991	1074.15	1017	686
86		36.78	1.16	1293000	1622.57	2466	598
87	1,3-Cyclohexadiene, 1-methyl-4-(1-methylethyl)-	32.52	0.76	1234953	1447.82	1017	717
88	1,3-Cyclohexadiene, 1-methyl-4-(1-methylethyl)-	32.45	0.78	916503	1444.92	1017	718
89		32.67	1.24	627904	1453.61	2466	626
90	2-Carene	18.55	1.03	1483518	973.68	1001	701
91	Benzene, 4-ethyl-1,2-dimethyl-	22.04	1.31	779887	1078.65	1085	727
92		30.98	0.64	1003052	1387.84	1600	624
93	1,3-Cyclohexadiene, 1-methyl-4-(1-methylethyl)-	32.34	0.77	1188325	1440.57	1017	713
94	Benzene, 1-methyl-3-(1-methylethyl)-	20.79	2.09	793968	1040.44	1023	819
95		26.11	1.95	840806	1211.69	1668	641
96		24.42	0.82	537022	1155.41		481
97	o-Cymene	18.99	0.43	824111	986.31	1022	754
98		25.48	1.59	1830576	1190.35	2466	649
99		19.47	1.31	925705	999.99	1099	639
100	1,3-Cyclohexadiene, 1-methyl-4-(1-methylethyl)-	20.46	1.37	1384730	1030.33	1017	797
101		13.16	1.13	2368592	819.74		508
102		32.19	0.8	1113816	1434.77	1017	703
103		24.42	1.14	1439802	1155.41		560
104		25.92	1.75	1282101	1205.19	1291	624
105		11.66	1.62	571195	774.4	772	663
106		28.12	1.82	2044534	1283.15	2466	640
107		25.01	1.72	1390810	1174.69	2466	638
108		19.73	0.67	721456	1007.86	1000	630
109		32.05	0.82	1564547	1428.98	1017	673
110		26.29	1.48	1072510	1218.18	2466	673
111		15.91	0.88	1020566	897.91	1088	653
112		23.83	1.73	682552	1136.14	1088	699
113	1,3-Cyclohexadiene, 1-methyl-4-(1-methylethyl)-	16.17	0.85	1155376	905.26	1017	711
114	Cyclohexene, 1-methyl-4-(1-methylethylidene)-	19.8	1.1	956157	1010.11	1088	760
115		41.62	1.16	1211924	1843.73	1827	673
116		22.92	0.87	1042843	1106.02	1088	662
117		11.66	1.72	518123	774.4	772	655
118		31.86	0.84	688149	1421.73	1017	675
119		8.62	1	1435239	668.48		549
120		30.65	1.85	1224284	1375.68	3220	601
121		25.81	1.5	952327	1201.29	2466	647
122		15.33	1.3	1390861	881.23	855	624
123		24.35	1.42	720555	1153	2466	659
124		26.99	1.78	1481898	1242.87	2393	618
125		17.64	1.17	940685	947.36	1017	687
126		21.89	2.03	500374	1074.15	1088	669
127		34.91	1.32	811125	1543.93	2198	623
128		33.48	1.26	736138	1485.5	2466	660
129		26.03	1.69	607062	1209.09	2466	636
130		41.62	1.48	518964	1843.73	2393	604
131		31.75	0.83	2007973	1417.38	2393	666
132		24.6	1.3	716359	1161.44	2466	647
133		28.86	1.71	867587	1309.5	1291	695
134		33.4	0.67	1234054	1482.6	2393	678
135		15	0.83	1291796	871.85		505
136		27.13	1.8	1549296	1248.07	2393	651
137		29.04	1.91	1146904	1316.25	1340	654
138		16.35	1.25	898705	910.52		643
139		15.77	1.1	428822	893.74	2352	568
140		19.73	1.35	799498	1007.86	957	667
141		26.29	1.91	1088933	1218.18	2393	596
142		33.92	1.27	727385	1503.02	2466	677
143		22.26	2.15	824013	1085.39		596
144		14.67	1.05	1134956	862.47	2466	570
145		15.77	1.18	457011	893.74	2352	558
146		27.79	1.69	491032	1271.46	2466	596
147		23.83	1.96	463970	1136.14	2393	636
148		37.03	0.38	966130	1633.86	1565	581
149		41.62	2.16	853654	1843.73	2393	564
150		34.72	1.34	645776	1536.35	2466	658
151		25.56	1.3	604452	1192.76	2466	617
152		18.22	1.79	233152	964.2	1017	593
153		16.83	0.89	647654	924.2	1017	604
154		12.36	0.69	646214	796.45		561
155		16.24	0.68	577163	907.36		600
156		25.23	1.13	622725	1181.92	2466	627
157		27.87	1.76	680311	1274.05	2393	631
158		25.37	1.58	615747	1186.74	2466	610
159		26.03	0.67	650310	1209.09	2393	586
160		28.75	1.81	758963	1305.45	2393	639
161		26.69	1.79	818566	1232.48	2466	576
162		21.74	1.42	476810	1069.66	2352	591
163		17.27	1.24	621621	936.84	1001	550
164		8.62	0.7	456697	668.48		577
165		17.64	1.51	277341	947.36	1001	608
166		19.18	1.76	623625	991.57	980	678
167		22	0.99	564386	1077.52	1088	669
168		39.31	0.38	406679	1734.99		571
169		8.62	0.65	575348	668.48	2352	509
170		32.41	1.24	548978	1443.47	2466	652
171		21.63	1.83	739953	1066.29	1054	594
172		31.31	0.9	1013325	1399.99	2393	670
173		14.96	0.65	413523	870.81		609
174		9.2	1.13	894833	695.2		596
175		28.05	1.97	524043	1280.55	2466	632
176		22.29	0.94	444296	1086.51	1088	698
177		36.37	1.48	564121	1604.83	2393	637
178		41.62	1.76	282074	1843.73	1827	584
179		18.85	0.53	384475	982.1	2393	523
180		33.18	1.36	379222	1473.9	2393	633
181		15.95	1	496277	898.95	1680	620
182		33.4	1.2	392595	1482.6	2466	622
183		12.65	1	654226	805.15		578
184		12.36	0.61	275627	796.45	2393	555
185		18.22	2.07	244970	964.2	2393	597
186		25.23	1.55	391547	1181.92	2466	582
187		23.87	0.74	530915	1137.34	2393	631
188		31.61	0.69	367046	1411.59	2393	602
189		36.01	0.57	300136	1589.38		612
190		9.57	0.95	601924	708.26	2352	522
191		22.48	1.79	533040	1092.13	1077	708
192		37.03	1.66	437575	1633.86	2466	662
193		33.73	0.66	821589	1495.64	2393	645
194		32.85	1.47	350680	1460.86	2466	619
195		18.44	2.15	544323	970.52		601
196		41.4	2.18	466707	1832.79	2393	560
197		29.26	1.17	418463	1324.35	2393	602
198		31.28	1.31	504214	1398.64	2198	581
199		29.77	0.69	422534	1343.26		561
200		41.62	1.95	266133	1843.73	1827	579
201		27.46	1.81	415141	1259.76	2393	636
202		11.7	0.64	295193	775.56		528
203		26.07	0.53	307756	1210.39	2393	604
204		27.94	1.14	411131	1276.65		586
205		31.53	1.09	382702	1408.69	2466	629
206		22.7	0.88	445350	1098.87	2393	599
207		21.89	0.65	261384	1074.15	2393	581
208		27.94	1.18	214349	1276.65		566
209		25.37	1.79	345876	1186.74	2466	601
210		41.1	2.19	356182	1818.21	2393	530
211		31.97	1.13	421941	1426.08	2466	645
212		32.85	1	420703	1460.86	2393	657
213		41.18	2.18	317621	1821.86	2393	558
214		11.48	0.6	217111	768.6		580
215		29.59	1.96	598549	1336.51	2393	636
216		26.47	2.05	347924	1224.68		628
217		29.96	1.83	513763	1350.02	2466	597
218		33.33	0.9	422816	1479.7	2393	646
219		14.23	0.79	314542	849.97	2466	593
220		15.03	1.29	453230	872.9		576
221		12.69	1.92	257438	806.19		593
222		33.73	0.86	652118	1495.64	3220	607
223		35.24	1.29	264014	1557.57		590
224		16.98	1.01	284205	928.41	2466	581
225		11.48	0.64	230013	768.6		577
226		24.27	1.7	354663	1150.6	2466	596
227		23.14	0.54	293666	1113.25		510
228		24.68	1.09	531159	1163.85	2393	591
229		33.51	0.9	315524	1486.95	2393	626
230		29.3	0.41	337256	1325.71	2393	568
231		17.09	0.9	332752	931.57	2466	587
232		38.79	1.6	326008	1711.66	2466	644
233		8.1	0.78	267917	645.1		476
234		29.11	1.28	290974	1318.95	3220	572
235		24.64	1.61	322403	1162.64	2466	579
236		21.41	1.99	216093	1059.54	2466	520
237		31.02	0.96	338037	1389.19	2393	643
238		40.44	2.19	317888	1786.66	2393	551
239		36.56	0.71	287249	1612.89		582
240		26.55	1.62	305091	1227.28	2466	626
241		28.89	0.7	255858	1310.85		543
242		15.18	1.19	366145	877.06		605
243		39.45	1.57	386270	1741.66	2393	627
244		39.64	2.2	389795	1749.99	2393	580
245		19.18	1.93	277342	991.57	2466	526
246		39.34	2.19	417288	1736.66	2393	567
247		24.9	1.29	283436	1171.08	2466	599
248		28.67	1.68	245033	1302.74	2393	609
249		13.53	0.93	468801	830.16	2466	546
250		26.84	1.95	283195	1237.67	2393	615
251		30.8	1.32	275300	1381.08	2393	598
252		30.8	1.39	251490	1381.08	2393	606
253		27.65	0.45	276634	1266.26	2393	537
254		16.17	1.17	262526	905.26	2466	552
255		13.02	0.75	334642	815.57		567
256		24.13	1.5	246269	1145.78	2466	607
257		34.14	0.7	242794	1512.11	2393	627
258		18.63	1.29	250024	975.78	2466	602
259		38.61	2.2	335966	1703.32	3340	481
260		38.76	2.19	312653	1709.99		526
261		26.07	0.89	211484	1210.39	2393	600
262		25.81	0.77	195792	1201.29	2466	522
263		38.02	0.57	410218	1677.41	1635	559
264		37.91	1.64	287294	1672.57	2466	640
265		38.13	1.73	411774	1682.25	2466	652
266		35.2	0.61	304857	1556.05	2466	568
267		15.55	1.25	224374	887.49	2466	555
268		33.7	1.81	212689	1494.19	2393	621
269		39.05	2.2	273357	1723.32	2393	569
270		36.59	0.77	209731	1614.51	2393	573
271		27.35	0.46	238661	1255.86		552
272		40.11	0.65	235862	1771.66		571
273		31.02	2.02	237009	1389.19	2466	612
274		32.52	1.93	244003	1447.82	3220	557
275		32.63	1.01	228139	1452.17	2393	622
276		16.57	0.59	238876	916.84	2466	542
277		25.04	1.01	266282	1175.9	2393	611
278		25.52	0.63	213998	1191.56		534
279		36.12	2.2	279724	1593.93	2393	600
280		25.74	0.58	253608	1198.79		530
281		32.05	2.04	244812	1428.98		569
282		23.61	1.9	201451	1128.91	2466	536
283		27.76	1.19	202031	1270.16		563
	Confirmed with a standard mix

## Sheet: Little Napoli Tomato SPME
Peak ID	Compound Name	Retention I (min)	Retention II (s)	Peak Area	LRI I	Library RI	MS Match Factor
1	γ-Terpinene	21.56	1.21	528081583	1044.17	1060	804
2	3-Carene	20.46	1.09	105502759	1007.36	1010	900
3		33.48	1.31	77825278	1467.12		615
4	γ-Terpinene	20.61	1.16	72026318	1012.27	1060	834
5	α-Terpinene	21.01	1.14	28824732	1025.76	1017	884
6	o-Cymene	19.43	1.26	31320295	978.44	1022	887
7	Humulene	34.36	1.39	18339518	1502.42	1456	680
8	β-Myrcene	19.98	1.02	14870976	993.14	988	671
9	p-Cymene	21.3	1.33	17746719	1035.58	1023	898
10	1,3-Cyclohexadiene, 1-methyl-4-(1-methylethyl)-	31.02	1.09	9820510	1371.16	1017	748
11	Cyclohexene, 1-methyl-4-(1-methylethylidene)-	23.47	1.25	8648744	1107.83	1088	873
12	γ-Terpinene	21.96	1.09	7828813	1057.66	1060	817
13	Terpinolene	22.44	1.22	5463960	1073.61	1060	845
14	Cyclohexene, 1-methyl-4-(1-methylethylidene)-	24.46	1.31	3560243	1140.39	1088	847
15	α-Pinene	18.08	1.01	5068941	942.18	936	800
16	γ-Terpinene	20.79	1.13	3275349	1018.4	1060	858
17		34.87	1.32	2139872	1523.81	2466	692
18		8.95	1.13	7196503	661.27		660
19	Nonanal	23.8	1.27	3058357	1118.68	1104	727
20		32.52	1.18	1399752	1428.99	2466	670
21		33.95	1.3	1613030	1486.19	2466	686
22		23.5	1.55	2316371	1109.04	1011	604
23	Undecanal	26.95	1.25	1715919	1224.08	1307	737
24		35.2	1.39	1539120	1537.56	2466	661
25		26.66	1.65	1510882	1213.71	1244	643
26		33.66	1.29	974941	1474.45	2466	686
27		33.33	1.29	810223	1461.25	2466	641
28		11.18	0.77	2235471	743.68	1250	558
29		35.09	1.34	571103	1532.97	2466	686
30		26.73	2.07	1330131	1216.3	1987	658
31		34.17	1.3	1036591	1494.99	2466	692
32		31.68	0.69	642002	1395.61	1600	615
33		25.08	1.51	832177	1160.9	1085	641
34		26.33	1.62	928910	1202.05	2466	659
35		19.87	1.47	625177	990.2		602
36		30.21	2.05	748105	1341.28	2466	667
37		21.23	1.05	485711	1033.13	1001	661
38		12.8	0.73	867527	794.57		517
39		23.58	0.71	457959	1111.45		610
40		34.61	1.33	811446	1513.11	2466	691
41		19.69	1.15	660598	985.3	1088	687
42		18.52	0.72	818853	953.94	1906	607
43		19.98	1.43	457785	993.14	1099	584
44		35.38	1.37	727921	1545.19	2466	681
45	Retinal	33.07	1.27	523350	1450.99	2466	701
46	Isopropyl myristate	42.35	1	704676	1856.16	1827	706
47		19.76	1.06	821009	987.26	1088	676
48		19.98	1.49	478073	993.14	1099	595
49		12.87	1.46	1323698	796.89		611
50		16.61	0.95	1220325	902.98		618
51		35.93	1.37	582658	1568.11	2466	640
52		17.89	0.64	777937	937.28	2393	531
53	1,3,5,7-Cyclooctatetraene	16.68	1.59	988468	904.94	850	718
54	1,3-Cyclohexadiene, 1-methyl-4-(1-methylethyl)-	24.64	1.15	505687	1146.43	1017	716
55	1,3,5,7-Cyclooctatetraene	16.65	1.61	1016053	903.96	850	731
56		24.24	1.44	564029	1133.16	1085	680
57		35.02	1.42	331214	1529.92	2466	689
58		28.78	1.85	619524	1288.86	1863	632
59		17.75	0.98	395647	933.36	1001	615
60		37.03	1.54	446627	1614.55	2466	647
61		11.7	1.4	870445	759.87	772	670
62		22.22	0.66	484694	1066.25		613
63		25.04	1.21	661997	1159.69	2393	619
64		35.6	1.39	530684	1554.36	2466	671
65		20.24	0.72	322460	1000	1000	592
66		26.69	0.7	320360	1215.01		604
67		21.05	0.65	438880	1026.99	1017	634
68		21.96	1.41	283549	1057.66	1025	645
69		26.11	1.7	517348	1194.67	2466	623
70		29.74	1.35	361553	1323.63	1863	586
71		23.25	1.53	485638	1100.59	2466	577
72		31.35	2.2	601264	1383.38	2466	652
73		37.69	1.75	459421	1643.25	2466	695
74		22.4	0.68	323214	1072.38		588
75		32.67	1.18	415702	1434.85	2466	642
76		24.75	1.32	392015	1150.04	2466	628
77		28.67	2.1	307550	1284.97	2466	621
78		37.47	1.2	290354	1633.68	2466	622
79		20.24	1.47	241277	1000	2466	571
80		30.76	2.2	533818	1361.65	2352	601
81		35.79	1.43	265122	1562	2466	654
82		26.91	1.56	270605	1222.78	2466	629
83		26.55	1.86	294741	1209.82	2466	602
84		32.34	1.19	327152	1421.65		641
85	Retinal	38.79	1.84	329426	1691.07	2466	714
86		26.95	1.51	210559	1224.08	2466	649
87		15.62	1.42	572878	875.11	855	624
88		28.31	1.99	319655	1272.01	2466	619
89		9.5	1.04	397099	686.27		512
90		22.81	0.72	420768	1085.88	2393	529
91		28.86	2.01	225282	1291.45	2466	611
92		29.19	1.28	314795	1303.26	2466	631
93		26.4	1.85	324372	1204.64	2466	634
94		32.3	0.74	171812	1420.19		613
95		25.89	1.2	241766	1187.43	1863	598
96		31.02	1.41	161319	1371.16	2393	660
97		29.92	1.22	416694	1330.42	2466	599
98		27.13	1.73	291835	1230.55	2466	635
99	Retinal	38.57	1.7	255960	1681.51	2466	701
100		29.66	2.02	319311	1320.91	2466	617
101		29.04	0.64	171246	1297.93		570
102		30.62	1.92	390612	1356.22	3220	624
103		23.47	0.9	336431	1107.83	1001	640
104		31.75	1.12	283914	1398.32	2466	649
105		32.19	1.16	282208	1415.79	2466	649
106		16.83	0.9	244576	908.86		602
107		28.23	1.82	203028	1269.42	2466	618
108		30.32	0.67	219661	1345.36	2466	566
109		19.18	1.12	171766	971.58	1001	575
110		31.94	1.43	167626	1405.52	2466	587
111		15.11	1.42	243458	860.57	1668	646
112		42.31	2.19	211354	1854.37	2393	542
113		16.61	0.72	195375	902.98		576
114		34.87	0.74	170849	1523.81		579
115		36.41	1.52	153151	1587.97	2393	618
116		11.84	1.34	227209	764.5	772	635
117		24.13	0.68	199614	1129.54		555
118		29.66	0.92	166262	1320.91	2198	544
119		42.46	2.19	179374	1861.53	2393	514
120		29.19	1.79	218870	1303.26	2466	603
121		31.9	1.28	163325	1404.05	2466	627
122		30.03	1.88	178600	1334.49	2466	610
123		36.59	1.46	281346	1595.61	3220	604
124		26.18	1.41	220971	1197.08	2466	637
125		38.02	1.82	144517	1657.59	2466	649
126		26.95	2.06	149356	1224.08	2466	621
127		41.8	2.18	179460	1829.33	2393	526
128		30.47	0.72	161274	1350.79		600
129		38.76	0.72	155412	1689.48		561
130		37.25	0.71	141560	1624.12	2393	590
131		38.9	2.18	241401	1695.86	2393	590
132		15.36	1.39	154785	867.84	1668	584
133		40.11	2.2	145211	1750.67	2393	558
134		40.59	2.2	139348	1772.33	2393	563
135		34.8	0.68	134508	1520.75	2393	599
136		19.14	1.41	151369	970.6		575
137		34.39	0.66	150298	1503.94	3220	596
138		28.75	1.04	127517	1287.56	2466	567
	Confirmed with a standard mix

## Sheet: Blueberry TD
Peak ID	Compound Name	Retention I (min)	Retention II (s)	Peak Area	LRI I	Library RI	MS Match Factor
1	4-Hexenyl acetate	19.9478	1.22	33050955	1014.6	1020	741
2	Cyclohexanol	14.7412	1.26	21997519	864.558	880	732
3	2-Ethyl-2-butenal	12.6512	1.33	18268380	805.15	801	750
4		27.7578	1.85	8462611	1270.16	1124	555
5	Cycloheptane	14.6678	1.47	3678936	862.473	807	730
6	2-Hexen-1-ol, (Z)-	15.1078	1.23	7956772	874.98	868	705
7		13.1645	1.14	3533095	819.741	814	618
8		25.7045	1.17	4078067	1197.58	1668	645
9		20.2412	1.23	1959808	1023.59	880	655
10		11.6978	1.22	3267422	775.565	772	678
11		20.3512	1.17	4154427	1026.96	611	635
12	Nonanal	23.2478	1.19	1879444	1116.86	1104	753
13		26.3278	1.16	2464751	1219.48	1307	641
14		19.6912	0.66	1085424	1006.74		625
15		8.61784	1.02	1720955	668.481	654	648
16		15.9878	1.06	2464552	899.994	1668	698
17		22.9912	0.68	967412	1108.43		631
18		20.9012	1.07	810116	1043.81	1099	618
19	Limonene	20.9378	1.13	1469097	1044.94	1037	611
20		19.9845	1.56	520461	1015.72		575
21	Benzaldehyde	18.6278	2.13	1630053	975.784	962	750
22		16.2445	1.03	1159876	907.363	862	679
23		23.3945	1.16	1368623	1121.68		647
24	p-Cymene	20.7545	1.24	799115	1039.32	1026	701
25		9.46118	1.12	1507319	704.784		648
26		16.3178	1	977090	909.468	1668	658
27		16.3545	1.27	1023581	910.52		621
28		14.7412	1.7	663423	864.558		656
29		9.57118	0.97	846225	708.265	1987	580
30		25.9245	1.16	1642848	1205.19		582
31		20.6078	1.12	883508	1034.83		619
32		18.4445	2.15	1049262	970.52		603
33		32.8178	1.26	697725	1459.41		611
34		19.1778	1.77	1095247	991.573	980	646
35		19.9478	1.02	405682	1014.6	2393	606
36		9.16784	0.96	934204	693.527		586
37		10.7445	0.98	477801	745.396		609
38		16.4645	0.97	1051121	913.678	1312	628
39		19.9478	1.93	509832	1014.6	1863	522
40		26.0712	0.68	514257	1210.39		597
41		10.7445	0.95	412981	745.396		596
42		12.6512	0.65	784523	805.15		591
43		16.2078	0.64	1051483	906.31	2352	538
44		9.05784	0.93	408361	688.517		596
45		36.8145	1.17	636297	1624.18	2466	589
46		27.0978	1.1	602059	1246.77		547
47		16.7578	0.93	1029853	922.099		627
48		29.2612	1.15	629993	1324.36	1307	621
49		8.61784	0.69	939319	668.481		556
50		25.5945	1.33	412750	1193.97	1987	619
51		17.0145	0.9	1129589	929.468		623
52		16.7578	1.23	484305	922.099		571
53		15.9878	1.26	400431	899.994		601
54		19.3612	1.36	619018	996.836	2466	599
55		27.2078	1.07	358983	1250.67	2352	551
56		19.9845	0.64	417215	1015.72		593
57		33.7345	1.26	390042	1495.64		628
58		12.3945	0.7	336350	797.611		565
59		12.3578	0.74	404476	796.451		592
60		31.9745	1.14	458363	1426.08	2352	621
61		14.7778	0.93	343485	865.6	2091	483
62		17.8578	0.81	340406	953.678		527
63		13.3478	1.17	441494	824.953		509
64		33.1845	1.35	584887	1473.9	2393	624
65		31.6078	0.7	533994	1411.59	2393	605
66		26.7312	1.95	326126	1233.78		618
67		16.0978	1.49	328863	903.152		530
68		16.2445	1.96	285333	907.363		551
69		17.2712	0.91	560670	936.836		543
70		25.0445	1.49	507971	1175.9	2466	549
71		28.9312	0.71	309838	1312.2	3220	533
72		23.0278	1.18	330113	1109.63		563
73		28.2712	1.71	333577	1288.35	2466	590
74		16.5745	0.59	286737	916.836	2352	499
75		8.83784	0.97	428614	678.499		502
76		22.2945	2.14	374019	1086.51		588
77		35.3478	1.53	412345	1562.11		572
78		21.3412	0.99	623778	1057.3		612
79		36.5945	0.72	288844	1614.51		560
80		28.2712	1.12	258003	1288.35		538
81		27.0245	1.88	287518	1244.17	2393	606
82		12.5045	1.86	262619	800.981		558
83		27.9778	1.15	268047	1277.95		550
84		31.8278	1.15	267770	1420.28	3220	570
85		22.7345	0.76	388671	1099.99	2352	580
86		34.5778	1.14	316706	1530.29	2352	597
87		21.8545	1.3	351306	1073.03		504
88		25.8145	0.72	274778	1201.29		525
89		19.6178	1.76	261699	1004.49		499
90		23.7245	1.11	292678	1132.52	2466	542
91		27.5378	2.07	282110	1262.36	2091	539
92		28.7478	0.75	269777	1305.45		510
	Confirmed with a standard mix

## Sheet: Blueberry SPME
Peak ID	Compound Name	Retention I (min)	Retention II (s)	Peak Area	LRI I	Library RI	MS Match Factor
1	3-Hexen-1-ol, acetate, (Z)-	20.4977	1.34	28721939	1008.58	1006	907
2	3-Hexen-1-ol	14.9977	1.44	12404911	857.44	855	913
3	Oxime-, methoxy-phenyl-_	16.6111	0.98	11901883	902.97		792
4	Carvone	28.3811	2	5739590	1274.6	1242	872
5	cis-3-Hexenyl iso-butyrate	26.3277	1.28	4367531	1202.04	1145	874
6	4-Pentenal, 2-methyl-	12.7977	1.56	7163151	794.57	793	830
7	Nonanal	23.7977	1.31	3172197	1118.68	1104	813
8	2-Hexen-1-ol, acetate, (Z)-	20.7911	1.36	3865649	1018.39	1006	851
9	Decanal	26.9511	1.29	2591266	1224.07	1206	841
10	2-Hexen-1-ol, (Z)-	15.4011	1.41	3204184	868.87	868	832
11	5-Hepten-2-one, 6-methyl-	19.8377	1.52	2772561	989.21	986	730
12	Tetradecane, 2,6,10-trimethyl-	22.2211	0.7	1392976	1066.24	1539	776
13		23.6511	0.71	1227860	1113.85	2006	659
14		23.7611	0.6	1241777	1117.47	1647	640
15	2-Hexenal, (E)-	14.9977	1.67	2343439	857.44	854	811
16	Vanillin, TBDMS derivative	18.5177	0.79	1939166	953.93	1796	738
17		11.1844	0.82	2539421	743.67		650
18	Butanoic acid, 2-hexenyl ester, (E)-	26.5477	1.29	1593164	1209.81	1195	772
19	D-Limonene	21.4511	1.19	1856127	1040.48	1031	786
20		23.8344	0.7	1089598	1119.88		649
21	Tetradecane, 2,6,10-trimethyl-	29.0411	0.68	587623	1297.92	1539	748
22	Tetradecane, 2,6,10-trimethyl-	22.4044	0.7	701656	1072.38	1539	748
23	Octadecane, 6-methyl-	26.6944	0.74	658901	1215	1842	742
24	Octadecane, 6-methyl-	23.5777	0.75	688312	1111.44	1842	721
25		17.8944	0.69	1171495	937.27	1320	619
26	Bicyclo[2.1.1]hexan-2-ol, 2-ethenyl-	15.6211	1.43	1916973	875.1		719
27	Tetradecane, 2,6,10-trimethyl-	30.3244	0.71	506422	1345.35	1539	779
28	5,9-Undecadien-2-one, 6,10-dimethyl-, (E)-	33.8444	1.48	768397	1481.78	1453	810
29	cis-3-Hexenyl-α-methylbutyrate	27.7944	1.21	742587	1253.87	1234	718
30	13-Heptadecyn-1-ol	27.6844	1.21	567063	1249.98		703
31		20.2411	0.75	661694	999.99	1842	693
32	Caryophyllene	33.4777	1.36	599944	1467.11	1419	798
33	2-Decen-1-ol, (E)-	21.3044	1.2	708992	1035.57	1257	758
34	Benzene, 1,2,4-trimethyl-	20.2411	1.51	646537	999.99	990	723
35		32.3044	0.79	644246	1420.18		698
36		22.9544	0.78	532357	1090.78		656
37	3-Hexen-1-ol, acetate, (E)-	20.4977	1.99	268376	1008.58	1005	708
38	Hexadecane, 1,1-bis(dodecyloxy)-	21.0111	0.71	470788	1025.76		725
39	Benzene, heptyl-	11.6977	1.44	682509	759.87	1366	726
40	2-Phenylethanethiol, TMS derivative	16.6111	1.66	1574733	902.97		700
41	Cyclobutene, 2-propenylidene-	11.6977	1.42	286987	759.87		769
42		15.2177	0.75	481830	863.68		652
43		35.8977	0.7	594049	1566.57		648
44	Hexadecane, 1,1-bis(dodecyloxy)-	24.0544	0.71	678407	1127.12		720
45	Pentanoic acid, 2,2,4-trimethyl-3-carboxyisopropyl, isobutyl ester	37.4744	1.26	346146	1633.67	1581	709
46		23.4677	0.71	235684	1107.82		618
47		26.3277	1.53	362664	1202.04	1195	663
48		34.7977	0.66	274333	1520.74		681
49	9-Tetradecen-1-ol, acetate, (E)-	20.5344	0.72	456092	1009.81	1800	717
50		28.2344	1.87	342208	1269.41		684
51		23.1011	0.77	429195	1095.69		662
52		30.5811	0.72	375765	1354.85		696
53	Dodecanoic acid, 3-hydroxy-	16.7577	1.42	502627	906.89		703
54	Tetradecane, 2,6,10-trimethyl-	29.6644	0.67	212584	1320.9	1539	708
55		29.8111	0.73	267590	1326.34		692
56	Cyclohexanone, 2-methyl-5-(1-methylethenyl)-	26.9511	1.79	402324	1224.07	1177	713
57	[1,1'-Bicyclopropyl]-2-octanoic acid, 2'-hexyl-, methyl ester	21.5611	1.34	250693	1044.16		722
58		13.5677	1.46	232171	816.93		692
59		35.8611	2.11	649071	1565.04		648
60	Ethanol, 2-(9-octadecenyloxy)-, (Z)-	25.8511	1.24	350482	1186.22		735
61	Dodecanoic acid, 3-hydroxy-	38.8311	0.98	506280	1692.66		704
62	Octadecanal, 2-bromo-	32.6344	1.25	359494	1433.38		732
63		24.2377	0.64	341555	1133.15		655
64		27.0977	0.71	247731	1229.25		658
65		30.8377	0.72	314162	1364.36		681
66		28.5644	0.7	263856	1281.07		668
67		34.8344	0.76	303858	1522.27		560
68		23.6144	1.32	219326	1112.64		696
69	Amberonne (isomer 2)	39.4544	1.71	223281	1720.65	1658	741
70		29.5544	0.75	229486	1316.83	1313	698
71		15.7677	1.31	737994	879.26		696
72		22.6244	1.25	252097	1079.74		678
73		38.7577	0.78	334811	1689.47		616
74	Benzene, 1,2,4-trimethyl-	19.0677	1.46	427524	968.63	990	709
75	E,E-1,9,17-Docasatriene	15.0344	2.07	330115	858.48		708
76		42.3511	1.05	352197	1856.15	3322	677
77		21.3044	1.36	330114	1035.57	1279	685
78	10-Heptadecen-8-ynoic acid, methyl ester, (E)-	21.2677	1.62	434487	1034.34		705
79	Ethanol, 2-(9-octadecenyloxy)-, (Z)-	29.8844	1.25	401049	1329.05		719
80		29.2611	0.7	299686	1305.97		688
81	13-Heptadecyn-1-ol	29.7377	1.38	217651	1323.62		722
82		18.8844	0.73	371773	963.73		661
83	Cholestan-3-ol, 2-methylene-, (3β,5α)-	35.2377	1.21	337864	1539.07		730
84		22.7344	1.16	247271	1083.42		637
85		27.3544	1.54	239489	1238.32		595
86		24.4577	0.74	245272	1140.39		661
87	R-Limonene	21.1211	1.26	257707	1029.44		739
88	Z,Z,Z-1,4,6,9-Nonadecatetraene	18.0411	1.04	303080	941.19		703
89		25.5944	0.75	194647	1177.78		505
90		36.6677	0.74	249556	1598.66		682
91		17.1611	1.37	222417	917.67		673
92		18.9577	0.72	228285	965.69		638
93		32.4877	1.25	251347	1427.51	2274	690
94	9-Hexadecenoic acid	14.7044	1.66	402935	849.13	1942	722
95	R-Limonene	21.9644	1.1	444021	1057.65		765
96		37.2544	0.77	174464	1624.1		645
97		30.0311	0.74	230404	1334.48		607
98		36.0077	1.61	264406	1571.16	3165	647
99		25.0077	1.2	198524	1158.48		670
100		25.5944	1.65	327176	1177.78		641
101		19.2877	1.44	246727	974.51		697
102		42.3511	1.59	212060	1856.15		659
103		22.4044	1.43	165654	1072.38		698
104	4-Cyclopropylcarbonyloxytridecane	13.2377	1.47	297196	807.58		705
105		34.3577	1.4	206627	1502.41	1694	680
106		30.1777	0.71	160063	1339.92		650
107	12,15-Octadecadiynoic acid, methyl ester	22.1844	1.41	196332	1065.01		710
108		28.0144	1.22	277028	1261.64	2254	639
109		31.0577	0.74	169102	1372.51		653
110		33.9177	0.72	232619	1484.71		687
111	[1,1'-Bicyclopropyl]-2-octanoic acid, 2'-hexyl-, methyl ester	24.3111	1.16	257961	1135.56		709
112		38.7577	0.99	210268	1689.47		616
113	2H-Pyran, 2-(7-heptadecynyloxy)tetrahydro-	38.3177	1.18	237961	1670.34		713
114		26.7677	1.63	215211	1217.59		684
115		12.7977	0.77	193263	794.57		661
116		14.4111	0.82	144098	840.82		659
117		36.1544	0.71	200346	1577.27		638
118		40.8477	0.71	156344	1783.99		688
119		29.6644	0.97	148246	1320.9	1918	647
120		44.2211	1.77	152526	1949.8		698
121		23.3577	1.51	200478	1104.2		672
122		34.1377	0.9	141573	1493.51		685
123		36.3744	0.74	166214	1586.43		667
124		25.3011	0.73	206391	1168.13		688
125		25.4477	0.72	147245	1172.95		655
126		23.3577	1.97	140963	1104.2		569
127		16.1711	1.26	171925	890.68	1275	692
128	Dodecanoic acid, 3-hydroxy-	18.8477	1.61	315206	962.75		711
129		23.1377	1.46	244268	1096.91		656
130		11.5511	0.81	190016	755.24		615
131		20.1311	1.18	158992	997.05		674
132		39.5644	0.8	205368	1725.65	1539	664
133		11.9177	1.39	212032	766.81		652
134		23.4311	1.3	178453	1106.61		654
135		26.8044	2.09	126073	1218.88		599
136		38.5744	1.22	125515	1681.5		678
137		19.8377	1.88	151280	989.21		629
138		31.3144	0.74	130795	1382.01		672
139		8.83773	1.17	142516	656.26		663
140		23.7977	2.08	116762	1118.68		606
141		25.9611	0.67	146236	1189.84		692
142		15.5477	0.75	140537	873.02		667
143		44.7344	2.01	132690	1976.12	1923	693
144	[1,1'-Bicyclopropyl]-2-octanoic acid, 2'-hexyl-, methyl ester	37.7311	1.23	152393	1644.83		711
145		21.8177	1.81	110270	1052.75		610
	Confirmed with a standard mix

## Sheet: Sugar Rush Tomato TD
Peak ID	Compound Name	Retention I (min)	Retention II (s)	Peak Area	LRI I	Library RI	MS Match Factor
1	β-Pinene	18.4811	0.96	4430110	972.415	971	808
2	1,3-Cyclohexadiene, 1-methyl-4-(1-methylethyl)-	19.0677	1.06	2720253	989.469	1017	743
3	o-Cymene	21.7077	1.28	2098367	1069.66	1022	862
4	α-Terpinene	20.0944	1.12	1494755	1020.32	1026	706
5	Cyclohexene, 1-methyl-4-(1-methylethylidene)-	21.8544	1.08	1620895	1074.14	1088	706
6	Humulene	33.8077	1.26	932042	1498.74	1456	657
7		23.8711	1.47	1199138	1138.52	1011	587
8		8.83775	1.13	1232196		654	695
9	1,3-Cyclohexadiene, 1-methyl-4-(1-methylethyl)-	18.0777	0.96	757013	960.69	1017	701
10		8.94775	0.7	520872		1837	501
11		12.2111	1.32	731206	791.806	772	636
12		13.8244	1.21	635979	838.478		525
13		8.14108	0.63	308563			511
14		17.0511	0.64	406860	930.845		593
15		18.6644	1.04	388258	977.745	2393	568
16		20.6444	0.7	286766	1037.14		592
17		34.7244	1.3	183903	1537	2466	585
18		23.8344	1.17	196901	1137.32	2393	584
19		13.3111	0.69	257119	823.894	2466	528
20		29.0044	1.81	259834	1315.09	2466	527
21		23.9444	0.69	240623	1140.93		593
22		16.5744	1.39	182632	916.989	2466	494
	Confirmed with a standard mix

## Sheet: Plant System Setup Blank
Peak ID	Compound Name	Retention I (min)	Retention II (s)	Peak Area	LRI I	Library RI	MS Match Factor
1	Tetrachloroethylene	13.02	1.17	25923047	815.58	815	884
2	Acetone	6.01	0.59	10937951		487	869
3		61.45	2.21	9967950		994	694
4		61.27	2.21	10107547		994	688
5		61.6	2.21	12457568		994	690
6		60.83	2.21	7511647			684
7		60.21	2.22	9888273		994	689
8		60.9	2.23	10034549		994	685
9		61.12	2.21	7520212		994	686
10		60.35	2.23	7392450		994	687
11		60.72	2.23	12317335		994	692
12		60.06	2.21	7332686		994	690
13		59.99	2.22	9794196		994	688
14		60.5	2.21	9843788		994	689
15		58.89	2.22	9690559		994	692
16		59.73	2.22	12149855		994	689
17		58.74	2.22	7337641		994	690
18		59.4	2.22	14557115		994	689
19		58.04	2.22	12145061	2696.89	994	688
20		59.18	2.22	7318414		994	689
21		58.63	2.22	7296407		994	691
22		59.62	2.22	9715331		994	693
23		58.23	2.23	7300095		994	691
24		59.11	2.22	12214853		994	690
25		58.52	2.22	9681613		994	688
26		58.37	2.23	7203793		994	692
27		57.9	2.22	7182015	2690.83	994	689
28		57.46	2.21	16713242	2672.65	994	688
29		56.94	2.21	7081048	2651.43	994	689
30		57.6	2.23	9504060	2678.71	994	688
31		57.82	2.23	9505135	2687.8	994	687
32		56.72	2.22	7077879	2642.34	994	691
33		57.2	2.23	9439368	2662.04	994	691
34		56.03	2.23	14220210	2613.56	994	688
35		56.87	2.22	7102408	2648.4	994	687
36		57.02	2.22	9449525	2654.46	994	692
37		55.81	2.22	13933430	2604.46	994	690
38		56.21	2.22	7104235	2621.13	994	689
39		56.36	2.22	14191246	2627.19	994	687
40		55.44	2.22	11192592	2586.94	994	692
41		55.29	2.23	6742825	2579.53	994	692
42		55.15	2.22	6596152	2572.12		690
43		55	2.22	8592583	2564.72	994	691
44		54.67	2.23	10460000	2548.05	994	690
45		54.56	2.22	6173551	2542.49	994	688
46		54.41	2.22	10182943	2535.09	994	689
47	L-Alanine, 3-sulfo-	5.35	0.38	5397054			802
48		54.12	2.22	5839765	2520.27	994	687
49		54.05	2.23	7694460	2516.57	994	691
50		53.9	2.23	9247055	2509.16	994	689
51		53.68	2.23	12106698	2497.77	994	688
52		15.66	0.69	12590668	890.62		540
53		53.28	2.22	14351440	2474.45	994	687
54		52.98	2.22	6011504	2457.5	994	690
55		52.87	2.22	4406041	2451.14		686
56		52.76	2.22	9832634	2444.78	994	693
57		52.43	2.23	5225727	2425.71	994	685
58	2-Ethyl-oxetane	7.15	0.5	4138121	601.7		861
59		52.29	2.21	3860367	2417.23	994	689
60		52.18	2.21	4826820	2410.87	994	689
61	Toluene	11.55	1.23	9458671	770.93	763	893
62		51.92	2.22	5483949	2396.01	994	691
63		51.66	2.23	4125653	2381.09	994	684
64		51.48	2.22	4849761	2370.43		683
65		51.33	2.23	2819277	2361.9	994	682
66		51.19	2.23	4532370	2353.37	994	683
67		51	2.23	5193189	2342.72	994	682
68	Naphthalene-D8	26.14	2.16	13667761	1212.99	1190	853
69		50.53	2.23	3042584	2315	994	681
70		50.16	2.23	7954027	2293.82		680
71		49.76	2.22	2444570	2270.9		679
72		49.57	2.24	5761870	2260.47		675
73		49.1	2.23	3169812	2233.37	994	670
74		49.21	2.22	1671952	2239.63	994	673
75		48.77	2.23	3433926	2214.61		665
76		48.51	2.24	1856951	2200.02	994	666
77		48.33	2.22	1800676	2190.01	994	662
78		48.14	2.24	2096653	2180		663
79		47.96	2.25	1622424	2169.98		667
80		47.7	2.23	1871575	2155.96		659
81		47.56	2.23	2511592	2147.95		664
82		47.23	2.23	1342042	2129.93		656
83	Octadecane, 3-ethyl-5-(2-ethylbutyl)-	53.86	1.09	1504764	2507.31		724
84		47.04	2.24	1331674	2119.92	994	653
85	Cyclopentane, methyl-	7.74	0.63	1528919	628.42	630	730
86		46.97	2.24	1529350	2115.91		659
87	Octadecane, 3-ethyl-5-(2-ethylbutyl)-	52.1	0.85	1175584	2406.63		725
88	Naphthalene-D8	26.62	2.01	4684635	1229.88	1190	810
89		46.31	2.24	1508374	2080.7	994	665
90	Octadecane, 3-ethyl-5-(2-ethylbutyl)-	55.77	1.39	1522825	2602.95		718
91		31.09	0.8	1276884	1391.9		596
92		45.94	2.24	1536500	2061.5	994	657
93	Cyclotrisiloxane, hexamethyl-	13.27	0.55	1841019	822.87	851	807
94	Cyclopentasiloxane, decamethyl-	24.53	0.44	1293982	1159.04	1175	739
95		45.61	2.24	826055	2044.23	994	651
96		5.83	0.36	899012			660
97		6.34	0.63	1423636			593
98	(N-(-2-Acetamido))-2-aminoethanesulfonic acid	5.54	0.36	767203			707
99		45.06	2.25	734060	2015.43		652
100	Cyclotetrasiloxane, octamethyl-	19.4	0.46	1971858	997.89	994	757
101		44.95	2.24	873152	2009.67		655
102		8.47	0.72	1111994	661.81		691
103		6.89	0.47	852598			655
104		6.01	0.42	576039			597
105		44.4	2.25	669752	1981.92		644
106		50.42	0.86	743951	2308.61		677
107		44.11	2.26	586496	1967.4		635
108	Naphthalene-D8	27.17	1.86	565323	1249.37	1190	773
109		43.85	2.27	677928	1954.69		643
110		60.39	0.33	742982			636
111		61.45	0.33	1121396			638
112		58.37	0.33	610476			640
113		61.86	0.34	774016			639
114		57.2	0.32	903848	2662.04		637
115		59.11	0.33	809241			627
116		59.88	0.32	566756			631
117		58.26	0.33	700822			636
118		58.81	0.34	680355			642
119		57.42	0.33	630463	2671.13		639
120		58.12	0.34	862284	2699.92		642
121		59.47	0.33	672786			640
122		57.75	0.34	810700	2684.77		625
123		56.39	0.34	663877	2628.71		633
124		56.03	0.33	720055	2613.56		624
125		55.92	0.34	671918	2609.01		634
126		56.98	0.33	685047	2652.95		641
127		43.38	2.26	495922	1931.09		629
128		43.3	2.24	487527	1927.46		634
129		31.31	0.79	771189	1400		614
130	Naphthalene-D8	27.32	1.82	756231	1254.57	1190	759
131		55.66	0.33	641867	2598.05		630
132	Hexadecane, 1,1-bis(dodecyloxy)-	23.1	0.72	1258715	1112.05		716
133		54.74	0.33	531724	2551.75		635
134		54.93	0.34	554689	2561.01		633
135		55.18	0.34	806577	2573.98		630
136		16.43	0.66	760995	912.63		560
137	Naphthalene-D8	27.46	1.79	947221	1259.77	1190	742
138		53.86	0.33	609686	2507.31		613
139		58.04	1.76	1334981	2696.89		657
140		53.61	0.33	477981	2493.53		625
141	Naphthalene-D8	27.72	1.74	462105	1268.86	1190	728
142		53.46	0.31	480361	2485.05		619
143		6.71	0.52	620158			630
144		6.71	0.48	315117			643
145		52.76	0.34	448698	2444.78		613
146		53.06	0.32	507926	2461.74		630
147		52.91	0.33	408789	2453.26		613
148	Naphthalene-D8	27.87	1.69	415011	1274.06	1190	715
149		41.21	2.27	502772	1823.69		627
150		26.11	0.72	937594	1211.69	1606	639
151		48.66	0.84	383342	2208.36		638
152		12.21	1.12	392889	791.82		707
153		52.32	0.32	397173	2419.35		609
154		16.72	0.61	367888	921.05		600
155		20.97	1.09	541921	1046.07		659
156		54.27	1.89	466888	2527.68		622
157		54.34	1.9	442216	2531.38		652
158		40.55	2.27	311426	1791.67	1829	590
159		9.02	0.57	346619	686.86		660
160		35.09	0.72	312551	1551.52	1606	643
161		31.75	0.76	482835	1417.39	1571	674
162		34.03	0.41	325719	1507.58		629
163		31.64	0.76	305848	1413.04		663
164		19.91	0.72	314574	1013.48		610
165		28.67	1.51	289786	1302.75		649
166		28.38	1.58	424892	1292.25		674
167		39.27	2.28	362959	1733.33		589
168		39.05	2.28	270555	1723.33		606
169		25.89	1.3	480476	1203.9	1314	585
170		38.54	2.28	245957	1700		611
171		36.63	0.8	514917	1616.13		665
172		38.72	2.27	357613	1708.33		608
173		13.93	1.06	340283	841.63	815	652
174		34.21	0.79	255774	1515.15	1606	621
175		45.32	1.48	293437	2028.87		593
176		38.32	2.26	272728	1690.32		596
177		20.2	0.69	272640	1022.47		607
178		8.54	1	227199	665.15	654	685
179		33	0.92	303929	1466.67		621
180		6.01	1.13	184409			627
181		20.46	0.64	223107	1030.34		499
182		29.33	1.39	275440	1327.06		649
183		29.66	1.36	361093	1339.22		644
